# Supplementary material for: Implementing a Hospital Call Center Service for Mental Health in Uganda: User-Centered Design Approach
Source: JMIR Hum Factors. 2024 Jun 6;11:e53976. doi: 10.2196/53976 (PMC11190627; doi:10.2196/53976)
Supplement: Multimedia Appendix 2 [file humanfactors_v11i1e53976_app2.xlsx]

## Sheet: Sheet1
Domain	Construct	Theme	Findings	Illustrative quotes
Individuals	Experiences of recipients	Challenges accessing mental health services	There are several challenges accessing mental healthcare services, particularly for those who live in rural areas. Mental healthcare facilities are few, limited to urban areas, and often very congested with frequent medicine stock-outs	“I request that mental health services are brought closer to where we live in the villages. Many of us come from far and at times we have no money for transport and this money can also be used to buy some of the medication that was not received. At least they should put treatment in health center IVs so we can have treatment until when we can come back here.” – Patient #7, Female
				“Sometimes village [health]centers may not have drugs for mental health patients and we hope that we would be assisted as a hospital or government to help extend the service of mental health to the first levels e.g., Health Center III [so that] the patients in that area with mental health [problems] can easily get the drug available and should ensure that the drugs are there. But we are challenge…
				“…sometimes they come and they will tell you … “I come from very far, there were nowhere to drugs nearby”" – Healthcare provider #6, Female
				“…we are having about 5 outreaches which we visit but we have challenges in those centers where we go… we have high number of patients. The clients have increased, and they don’t have space. They are just scattered, and they don’t have furniture, so patients just get anywhere to sit. They don’t have enough waiting area.” – Healthcare provider #2, Female
		Burden of caregiving	Mental illnesses come with a huge burden of caregiving which falls on family members. This leads to burnout, worry, psychological distress, and related challenges for the caregivers.	“I think the biggest problem was having no support system, it is just me and the patient, so if the patient is in a hyper mood they want to go here - they want to do this and you also have work and other things. It becomes a challenge to jangle all of this. …the movements, the person would disappear and you don’t know where they are and then making a lot of calls. Things that are putting you the …
				“..because at times as a caretaker we become weak, but when we see someone coming to check on us, we get new energy..” – Caregiver #3, Female
		Stigma (from community and healthcare setting)	Patients with mental illness and caregivers face a lot of stigma from community and healthcare setting	“The people we live with also discriminate us because me myself when I would fall ill, my siblings would discriminate me; they don't want to use the same cup as I have used. Even when you have money, and they ask you for it and you give it, they will not appreciate. They call you mad; when you have an argument and you're not at fault they say that one is mad” – Patient #7, Female
				“I have also ever experienced it, people near me started calling me names. I got so angry, started abusing them then they called me insane. It is happening with my last born [too], she is discriminated, she wants to sing in the choir but when she goes, they call asking me to pick her up that she has done some things. So, she is generally discriminated yet she really wants to associate with them” …
				“My husband he does it and this causes the children not to listen to me. Everything you do; he says that one is ill. Even when you see a child in the wrong and you want to reprimand them, he shows you that you are not fit to reprimand the child; you have a mental problem. "Mummy you are now sick; you need to be taken to Butabika". The children and husband discriminate and don't consider you like …
				“Even children don't listen to me; I once went to teach Islamic studies to a child, and he went home and told the father that a mad person is the one teaching them” – Patient #8, Female
				“…once they get to know that you get treatment from Butabika, they don't want their children to come near you, they don't want to come near you. They say, "don't go near that person, they will throw stones at you", yet you are well and have no problem.” – Patient #6, Female
				“…we’ve seen some of the clients saying that they’ve failed to come back because each time they come back [to Butabika mental hospital] they are called ‘mulalu’ (Luganda for “mad person”). “So, the more they come this side the more they give me that name”. So I think has been something to do with … community influences and peers labelling them and so forth.” - Healthcare provider #7, Male.
		Toxic and chronic treatment	Treatment for mental illness takes a long time and has a lot of side effects	“It is very rare for someone to come just once. Those are very few. Majority are readmissions. I mean the illnesses relapse, like Schizophrenia, bipolar, alcohol. So follow up is very key, but our patients face a number of challenges; some are related to transport, lack of money to come back, not being accepted by family members can be key, sometimes communication. Sometimes they come and they wi…
				“What I would like to know is why some patients with a similar diagnosis, on the same treatment but one gets bad side effects and another tolerates the treatment so well, why?” – Patient #6, Female
				“I’d give an example of side effects that has come from some young men who are working and the way they say your “medication” makes me weak and I don’t work yet I need money. So, they don’t want to come back because you’re going to give them the same medication that’s going to affect their work. Then we’ve heard a couple of young ladies saying the medication distorts their beauty, some of them sa…
		Role of faith and alternative medicine	Spirituality plays a key role in mental healthcare, with many patients seeking care from (or taken by their families and caregivers to) religious healers before and/or while going to mental healthcare centers. Alternative/spiritual healers can positively contribute to holistic patient care but can also interfere or delay proper health seeking.	“Another thing that I saw in the bible was that prophet Najib was exiled after falling ill but when he turned to God, he got better. So let us also turn to God as we take our medication, God will help us.” – Patient #8, Female
				“I was brought to the church…before the situation worsened, they first prayed for me. When it comes to mental health problems, religious leaders think that it’s just the package of spirituality yet we have the full package of body, soul and spirit. It was very challenging to me before I came here. I’m still in the church but still receiving my treatment.” – Patient #2, Male
				“…we used to get advice from each and every person. I was also taken to some traditional doctors who would give me herbs to bathe, then those for drinking, until we realized that their treatment was actually mild and the problem was a medical mental problem. So, we resorted to Butabika…” – Patient #7, Male
				“…we request that we get some Pastors and Sheikhs on board because before bringing us to the hospital, we were subjected to traditional rituals but it didn’t work out. But if awareness is raised, those spiritual leaders will be able to refer people.” – Patient #5, Male
	Needs of recipients	Unmet information needs	There is limited understanding of mental illnesses, their causes and management among the general population. Alternative explanations, especially from faith healers lead to confusion and affect health seeking and adherence to treatment.	“There is a lot of ignorance. That’s why most of our work will be to spread news to every corner and inform the public that one can be healed, start a family, just like we do.” – Peer support worker #4, Female
				“Very little information is known about mental health because even the health workers have been silent on this. We normally move and find a lot of posters on Mother Child care but you medics fear to mention our issues.” – Patient #5, Male
				“these clients don’t get enough information while in the hospital because we are understaffed and don’t have enough time to discuss...” – Healthcare provider #7, Male
				“…teach us about the disease pathology. We need to know the origin of our diseases because this will help us deal with it…” – Patient #3, Male
				“… they say mental Illness is caused by ancestral spirits others say it is an illness like any for example Malaria. So, I wonder if it is an illness like any other, why is Malaria curable and Mental illness not? They say you will be on medication all your life, yet Malaria is curable.” – Patient #6, Female
		Unmet supportive care needs	Patients and caregivers have significant unmet psychological support needs due to the burden of caregiving and the nature of mental illness	“… but I think the biggest thing was also the caretaker being alone and getting overwhelmed with the energy of the patient so I think it comes down to also you finding another support system that can help you so that you avoid burning out because being burnt out was the biggest challenge for me personally.” – Caregiver #8, Male
				“…sometimes they may even have had questions to ask but they didn’t have anyone to ask. So, if they have a way they can communicate to somebody I think that can be helpful. Then there are also some crises they may be going through, or may be having family challenges, maybe school or work-related challenges. You are feeling down, low and you need to talk to somebody or even suicidal sometimes. The…
				“..because at times as a caretaker we become weak, but when we see someone coming to check on us, we get new energy..” – Caregiver #3, Female
	Personal attributes	Financial challenges	Patients and caregivers of mental health patients face financial hardships related to extant poverty, healthcare costs and loss of work	“Many times, we have transportation challenges. You could be feeling unwell and report to your care takers and they insist that they have no transport. By the time they get it, it is too late, and you are so unstable. So, even transport causes us problems.” – Patient #6, Female,
				“..sometimes it can be food, that a caretaker is being challenged and must take responsibility to make sure the patient gets food to eat.” – Caregiver #
				“…some young men who are working and the way they say your “medication” makes me weak and I don’t work yet I need money. So, they don’t want to come back because you’re going to give them the same medication that’s going to affect their work.” – Healthcare provider #7, Male.
Innovation determinants	Cost/Affordability	Toll free access	To minimize financial barriers, access to the system should be free to the users	“We hope it will be toll free.” – Patient #4, Male
				“We need a … toll free [line] where people should engage without worrying what they should pay by the end of the day” – Implementer #4, Male
	Complexity	Familiarity with call centers	Call centers are ubiquitous, for example in the telecoms customer service centers, and so is access to (at least basic) phones. Target recipients are familiar with the technology and similar services.	“We use them [call centers] when we call the customer care lines in case your phone has a problem… I have [used them] not once or twice.” – Caregiver #5, Female
				“I once heard an advert by "strong minds", and spoke to them. It's an organization, I heard them over the radio saying that they offer counselling. You would press 252 over the phone and get directions.” – Patient #4, Female
				“… every patient or care giver here has a phone. Send us messages, sensitize people so they can know where to run to see a health worker in case of any problem.” – Patient #10, Female
				“If you have no personal phone you can borrow from a friend or neighbor” – Patient #6, Female
	Relative advantage	24/7 access	Users consider or expect the system to be accessible round the clock which is very advantageous since patients may prefer (or need) to access the service during out of office hours (e.g. at night).	“That call center needs to operate 24 hours so that it helps throughout.” – Patient #5, Male
				“We are looking at a group that has mental health issues so we need to see the issues that they want. Will it be accessible 24/7 or working hours, will we be looking at night time when all destructions are out of the way and someone wants to speak to person. What will be the hours of operation?” – Implementer #1, Male
		Convenience, time and cost saving	Remote access to care is convenient and saves time and costs involved in traveling. Sometimes traveling to a health facility is not possible, in which care the call center would be the only avenue to get care.	“The call center is going to be of help – why? For example, if I am, for example, in Karamoja and I need drugs in Butabika, I can first call and find out if the drugs are available… they can advise if it is not available in the hospital and be guided or told that it will be available the following week. So there I won’t spend transport to come and fail to get the drug. Besides saving on transport…
				“…those that come from far; I come from far, the other gentleman comes from far. So the transport they would have spent coming to consult you, it can be saved and the money used to benefit their patient. They can just call in and know the right thing and only come here with intentions, knowing it is sure. That is what I have liked about that system that you can be where ever you are and just make…
				“From 2019 to 2020. I was under the guidance of the Peer support system. I found out that my Peer supporter had challenges of transport costs and before visiting me, she had to first call which are all cost. But through visiting me, I was able to reduce on the chances of having a relapse and as well have access to mental health information. But if we can get this information using my phone then I…
				“The call center service will help us in a way that even when you are not able to see the health worker, you can ask a question and get an answer from wherever you are.” – Patient #10, Female
		Efficiency gains	The call center system allows maximum utilization of the few available mental healthcare workers	“The number of Peer support workers we have in Butabika is so small compared to the number of patients we have in the whole country. Therefore, if this system comes, it will be able to help those who are unable to access services of peer support workers and they will get a chance to be helped because we cannot travel to those far districts yet mental illnesses affect the whole country.” – Peer su…
				“I support that we have digital services because in our former project, whenever a peer travelled upcountry, we failed to access them. But if a person is upcountry, he can still access online counselling.” – Peer support worker #6, Male
		Anonymity	Given the stigma associated with accessing mental healthcare services, a call center system is advantageous as it offers anonymity.	“People fear because of the name [of the mental hospital, Butabika]. They might want to come and get information physically… but they might be limited by the fact that sometimes they are stigmatized or themselves they don’t want to associate with the word Butabika… that also happened to the schools. I do visit schools we do school mental health programs and that’s another thing students say, “we …
				“if you're worried about exposing your secrets it’s up to you to look for a private place and you talk properly all that you want over the phone and get all the information that you want.” – Patient #6, Female
	Trust	Privacy and confidentiality	Users need assurance of confidentiality and privacy of their information in the call center system	“I don’t know your target to keep the privacy. Because what we have been seeing here in the hospital, they don’t just allow media people to come in here and take records of patients. But now it is going to be a Call centre is it going to be open to the public that everyone is going to access that service at the end of the day, wont we find those things in the newspaper? Or on social media platfor…
		Reliability	There were concerns about network stability to allow continuous and reliable access	“…like the way we see Zoom at times there is a way network is up and down and some places you are going to go to when network of certain companies like MTN is not working. Some places Airtel is working MTN is not working at times there are places you can go where people have no electricity and there phones today are on next week, they are off, they don’t have money to take to the nearby centers f…
Inner setting (Some themes and findings also relate to of those in the Individuals domain)	Structural characteristics	Staffing/Workforce	Mental health care providers are few compared to the patients load; and patients’ conditions are complex and require a lot of time. The professionals also have other obligations such as teaching.	“The other challenge we have is the human resource. We are very few. I don’t know how that can be addressed but we are very few mental health workers, the patients are many” – Healthcare provider #6, Female
				“The challenges we have, the high number of patients yet we have less number of clinicians. Then another challenge is about the teaching of students. We have a very big number of students; I think about over six groups, so the clinicians have to teach the students at the same time seeing patients or reviewing patients. It consumes a lot of time; … like new patients will consume over 30 minutes, l…
				“…every time I come for a consult I am assigned to a medical student. They don't understand and yet I want an experienced health worker who understands my illness. And when you try to explain to a student, you can see that they don't understand you. So, I go back without getting the information I wanted.” – Female patient #6
			The call center should have sufficient personnel to handle the calls to avoid congestion and long call waiting times	“…in most cases toll free [lines] have challenges and that most of them are similar that they don’t have enough staff enough to attend to people, you understand? You can call a toll free but spend the whole day trying to call but there is not support or reply.” – Caregiver #4, Male
				“I don’t know what you are looking at in terms of staffing and quality of care given. We might have 20 people working in the call canter… Since we are looking at the growth in [number of] these staff because a lot of issues go around mental health and we need to ensure if we shall be able to have 24/7 staff who are handling the traffic.” – Implementer #4, Male
		Medication stockouts	Inadequate supply of medicines and other supplies in mental health facilities	“Another challenge we are facing is medication, the supply of medicine is a bit low, and the other medication are limited… especially for epilepsy” – Healthcare provider #2, Female
				“But there are some challenges like drugs for the patients who are in the village, it becomes difficult getting the drug from Kampala city to take it in the village”. – Caregiver #4, Male
				“…people are become mentally ill every now and then. Whenever I come to hospital, there are new admissions; so drugs may never be enough for all of us unless our government comes to our aid by increasing on the amount of drugs supplied.” – Patient #10, Female
		Physical infrastructure	Limited physical space for patients to be comfortable when getting care	“…we are having about 5 outreaches which we visit but we have challenges in those centers where we go… we have high number of patients. The clients have increased, and they don’t have space. They are just scattered, and they don’t have furniture, so patients just get anywhere to sit. They don’t have enough waiting area.” – Healthcare provider #2, Female
	Culture	Stigma (from healthcare setting)	Mental health is not discussed openly as is the case with other health care issues, and some healthcare providers stigmatize patients with mental illnesses	“When you go there without being escorted by a person who is mentally well, the people you get information from will stigmatize you. When you ask questions, they start querying what you are talking about. Unless you get proper information from stakeholders like doctors, psychiatrists, priests, pastors and relatives. The challenge is that you want to get information on where to go without being st…
				“…we’ve seen some of the clients saying that they’ve failed to come back because each time they come back [to Butabika mental hospital] they are called ‘mulalu’ (Luganda for “mad person”). “So, the more they come this side the more they give me that name”. So I think has been something to do with … community influences and peers labelling them and so forth.” - Healthcare provider #7, Male.
				“Very little information is known about mental health because even the health workers have been silent on this. We normally move and find a lot of posters on Mother Child care but you medics fear to mention our issues.” – Patient #5, Male
		Beliefs	Beliefs about the cause of mental illnesses, such as witchcraft or "curse of God", mean that users seek alternative care options as opposed to modern medicine, which can lead to under-utilization of the service	“Most people think that mental health is witchcraft. Meaning it will be very hard for them to call at the call centre because they believe its witchcraft. That’s why we need serious sensitization before putting up the call centre.” – Peer support worker #4, Female
		Patient-centeredness	Call agents need to be compassionate, understanding, and patient with the users of the system because they are suffering from mental illness which can affect how they communicate.	“..the biggest challenge with the Call centre might be the people behind receiving the calls because now that they are dealing with people with mental health or also caretakers they also at times should be really calm to everyone with any sort of attitude, whatever it is, that they will remain calm. Because we find a challenge sometimes with this other centers. You find that the other person is o…
			They should be prepared for difficult callers.	“..since it is dealing with mental health the patient will abuse you Because he/she may ask a question expecting another answer and you give him an answer which he does not want to hear. So you should expect all that.” – Caregiver #4, Male
				“Another issue or challenge is that the public can misuse the Call centre. How? You may find mostly that the youth have the time of joking around, they may make calls when they are not serious but want to tease the Call centre staff, I see that as a challenge.” – Caregiver #2, Female
Outer setting	Local attitudes	Beliefs	Beliefs about the cause of mental illnesses, such as witchcraft or curse of God, mean that users seek alternative care options as opposed to modern medicine, which can lead to under-utilization of the service	“Most people think that mental health is witchcraft. Meaning it will be very hard for them to call at the call centre because they believe its witchcraft. That’s why we need serious sensitization before putting up the call centre.” – Peer support worker #4, Female
		Stigma and exclusion	Patients are stigmatized and excluded, they are not involved in decision making for their care, and sometimes families give up on them (do not take them for proper care or a incarcerated)	“Most of our patients don’t have phones and they suffer stigma from some of their caretakers. So are you targeting patients or caretakers? Because sometimes you want to talk to a patient, the known caretaker keeps on dodging you and doesn’t want to get involved with the patient at that time. So we need to know who the call center is targeting. - Peer support worker #2, Male
	Policies and laws	Consent for minors	Potential legal dilemma when it comes to minor who cannot consent accessing the service.	“We have also had challenges of taking the teleservice to the young people especially the minors… It’s the consenting issue especially how you deal with it and are not putting yourself into a legal problem.” – Implementer #8, Male
				“You should also consider issues of consent for young people” – Implementer #1, Male
		Inertia towards telemedicine	Healthcare professionals are still hesitant towards remote care	“I don’t see us making a diagnosis on phone on call. Ethically and professionally, it might have big gaps if I might say that.” – Healthcare provider #7, Male
Implementation process	Teaming	Linkage with other stakeholders	Work with other stakeholders and services providers such as the police, faith healers, and primary healthcare providers who are all involved in management of people with mental illnesses.	We need to consider the stakeholders like the Police because when they get this patient, they will not handle them badly. So, let us do consider the stakeholders.” – Patient #2, Male
				“..they should be able to let people know what services are [available] regionally whether from Eastern, Western or Southern, we should be guided on where to get the drug. Such that it will be easier for the caretaker instead of travelling all the way from wherever he comes from to bring the drug. Sometimes the Regional hospitals may be having drugs but when people don’t know. Because the patient…
				“…we request that we get some Pastors and Sheikhs on board because before bringing us to the hospital, we were subjected to traditional rituals but it didn’t work out. But if awareness is raised, those spiritual leaders will be able to refer people.” – Peer support worker #5, Male
				“Someone can call you and they are contemplating suicide. You should know how to handle that as well.. will there be the cadre of specialists that you intend to bring from a basic counselor, a social worker, to a psychiatric nurse then to psychiatrist clinical officers and others depending on what you want to address? I wonder if you have a multilayered approach where you have a client who you ca…
	Engaging	Marketing and sensitization	There is a need to market the service so that potential beneficiaries are proactively sensitized about its existence. Similar projects have used social media or bulk SMS.	“I am of the view that if we raise awareness about this kind of intervention, it might be helpful and will work.” – Peer support worker #3, Male
				“…send messages to every phone number because… every patient or caregiver here has a phone. Send us messages, sensitize people so they can know where to run to see a health worker in case of any problem.” – Participant #10, Patient, Female
				“We have a client recruitment process which is usually through some media engagement, community engagement which is letting people know about the services of Strong minds” – Implementer #8, Male
				“I once heard an advert by "strong minds", and spoke to them. It's an organization, I heard them over the radio saying that they offer counselling. You would press 252 over the phone and get directions.” – Patient #4, Female
	Planning	Contingences and escalation	Incidents or cases that cannot be managed on phone can happened and a contingence plan should be in place	“Someone can call you and they are contemplating suicide. You should know how to handle that as well.. will there be the cadre of specialists that you intend to bring from a basic counselor, a social worker, to a psychiatric nurse then to psychiatrist clinical officers and others depending on what you want to address? I wonder if you have a multilayered approach where you have a client who you ca…
		Training and supervision	Call agents need to be trained, supervised and support to provide the service, especially the peer support workers who are not professionals.	“…we need to train comprehensively in order to deliver the right information”. – Peer support worker #4, Female
				“… I’m supervising peer support workers currently and one thing you need to think about if you’re going to engage them, they should be attached to a certain maybe firm or clinicians to always review their wellness. Because one of the things we have noted is that when they are peer supporting others, they are reminded of their experiences sometimes that causes relapses. We have had a couple of the…
		Scope of service	Limit scope to providing general information, triage and directions which is more achievable and serves majority of the recipients	“…the information should be general… will receive calls of people wanting general information about something or they are confused and just need information to calm down… include some sort of mental health literacy like signs of anxiety, people who want to quit alcohol. That group of people will call for basically guidance. Then the other is this category of people who were diagnosed with a menta…
				“I don’t see us making a diagnosis on phone on call. Ethically and professionally, it might have big gaps if I might say that.” – Healthcare provider #7, Male
				“…it’s a quick screen then refer. You would want this person to come to the hospital in my view to have a more precise assessment. So, this can be like a screener then you link, it’s like a triage. I don’t think we need to do a more detailed assessment on the phones, but we can also use it for clients who have been discharged just to give more information… when they go back home, they can use tha…
	Tailoring	System design and features	Offer different features or options for channels of communication and languages to cater for different user profiles	“I think all are needed both messages and also calling. And they should be in different voice[s and] language[s] while giving options of either English or local language, like MTN gives options, of customer care they ask you the caller either you can speak in English or local language. So I can access any language. Because they are people who use SMS which can be easy for them and for those who l…
				“I see a lot of possibility of us using video conferencing instead of just thinking about the phones… For example the peer support workers. Sort of like how you do a zoom and see everybody there. I see us going in that direction in this particular setting instead of just phones, I don’t know what somebody else would say about that. (Moderator: Do you think patients can join on zoom?) “ There are …
				“…it would be better if, at some point, like the first visit [to be] face to face because it involves a lot. It involves even physical examination; you need to examine the patient how the patient is and then you come up really with a diagnosis of the patient. So [it would be]so significant in that the first meeting you are face to face and then these subsequent ones you continue with [call center…
				“You shouldn’t abandon [current avenues for accessing care,] those who are conversant with phone call visit can do that, those who are conversant with home visits should do that… - Peer support worker #7, Female
		Human touch	Patients with mental illnesses and their caregivers need a human touch, so there should be possibility for users of the service to interact with people. The technology should not replace but complement current services delivered by people.	“I would request that just like how we call the Airtel customer care number, and they give you options; if you have not been helped, I request that there is a health worker in the background after pressing a certain number and you can talk to them directly.” – Patient #10, Female,
	Reflecting and evaluating	Challenges with data collection	The anonymity and remote access could me that the data collected is unreliable as it is difficult to confirm it (e.g. the identity of callers). This also affects continuity of care	“Mental health is highly stigmatizing and people don’t want to identify themselves as having mental health conditions. Therefore, these tele-centers will allow for that … anonymity and privacy. So, we expect that the general population will use this platform. [However] I anticipate challenges of collecting good data especially demographics. People will not want to disclose but it’s going to be vi…
Antecedent assessments	Feasibility	Technological feasibility	Access to mobile phones is ubiquitous, so it is feasible for target recipients to access the service	“… every patient or care giver here has a phone. Send us messages, sensitize people so they can know where to run to see a health worker in case of any problem.” – Patient #10, Female
				“If you have no personal phone you can borrow from a friend or neighbor” – Patient #6, Female
			However, there were some concerns about network connection problems and lack of access to electricity for some users which would affect meaningful access and use of the service.	“…like the way we see Zoom at times there is a way network is up and down and some places you are going to go to when network of certain companies like MTN is not working. Some places Airtel is working MTN is not working at times there are places you can go where people have no electricity and there phones today are on next week, they are off, they don’t have money to take to the nearby centers f…
	Acceptability	Familiarity with call centers	Call centers are ubiquitous, for example in the telecoms customer service centers, and target recipients are familiar with them and can easily use them.	“We use them [call centers] when we call the customer care lines in case your phone has a problem… I have [used them] not once or twice.” – Caregiver #5, Female
		Inertia towards telemedince	Healthcare professionals are still hesitant towards remote care	“I don’t see us making a diagnosis on phone on call. Ethically and professionally, it might have big gaps if I might say that.” – Healthcare provider #7, Male
	Appropriateness	Appropriateness of digital tools for mental healthcare	Non-pharmacological interventions such as psychotherapy and psychosocial interventions are an important part of mental health care and this can be delivered via remote communication platform	“…you have to be conversant with the scope of what can be offered by telemedicine platforms. Usually in this context of mental health a lot can be done like counselling, access to health information, reminders of taking medication.” – Implementer #1, Male
			However, since some non-verbal communication is lost in remote services (especially voice-based), the service maybe inappropriate in some cases where this is necessary e.g. for diagnosis or assessing affect.	“Sometimes it is possible but it’s also very difficult to judge from the tone of voice. Sometimes for example when you are seeing a depressed patient you want to read the facial expression and link it to what they are saying…” – Healthcare provider #5, Male
				“…it’s difficult to manage someone on phone and it’s difficult to make a diagnosis on phone as well…”
			Some mental illnesses or states might be incompatible with digital tools, e.g. hallucinations	“…I have observed... my patient there are nurses who come and check on her, they care about her and they keep on reminding her… [sometimes] when the lady/nurse has come to check on the patient, they try to call me sometimes [because]she may have even lost the phone and doesn’t even care to know, and sometimes she may have even exchanged the phone for money.” – Caregiver #2, Female
				“I don’t know how effective this technology will be for them… they were hearing voices though not from the TV but from the phones. There is one who has come today. His phones were not available and when I asked he said that he doesn’t want to use the phone… that the phone makes them sick….” – Peer support worker #6, Male
Anticipated implementation outcomes	Sustainment (long-term implementation)	Disrupted future of work	Peer support workers were worried about potential loss of income if the call center replaces their service from which they earn a small stipend. This would demotivate them from working in the call center.	“We as Peer support workers have always been sent and paid for our services, we are asking won’t this new technology take away jobs from us?” – Peer support worker #3, Male
				“..our expectations were that you would put us on board or on a channel where we shall also benefit? … We also want to help other service users who are here and those who will come in the future meaning we are not fighting any new program. We also support new developments but my question is how do we benefit in this program?” – Peer support worker #4, Female
		Worsening of digital divide and exclusion	Some potential beneficiaries could be disadvantaged and excluded from the service due to financial, literacy, or related socio-demographic characteristics, thus dampening the long-term impact of the intervention (depending on how it is designed).	“The other issue we found out is that the proportion of men who register for the tele service is higher than the women. We … imagine that it’s probably the resources and the access to the phones might be a barrier to the women.” – Implementer #8, Male
				“One of the challenges is airtime and data so I don’t know how you will be working because airtime and data is expensive in Uganda which is also a problem to some of the patients and their caretakers. You will find that these patients have suffered for a long time, their finances are very low and they cannot afford the airtime and the data.” – Peer support worker #4, Female
				“Most of our patients don’t have phones and they suffer stigma from some of their caretakers. So are you targeting patients or caretakers? Because sometimes you want to talk to a patient, the known caretaker keeps on dodging you and doesn’t want to get involved with the patient at that time. So we need to know who the call center is targeting. - Peer support worker #2, Male
				“My worry is that some of us are not so conversant with the technology of the smart phones. For example, switching the call into a video call, using the phone for emails which might be like another barrier for us…. The best we can do is maybe sms or make a call. But when it comes to videos, WhatsApp, emails etc, it’s not easy – Peer support worker #7, Female
